# Supplementary material for: A network of heterochronic genes including Imp1 regulates temporal changes in stem cell properties
Source: eLife. 2013 Nov 5;2:e00924. doi: 10.7554/eLife.00924 (PMC3817382; doi:10.7554/eLife.00924)
Supplement: Supplementary file 1. — (A) mRNAs that were significantly enriched upon immunoprecipitation of IMP1. E13.5 Imp1β-geo/β-geo dorsal telencephalon cells were infected with pMIG-3XFLAG-Imp1 retrovirus, then expanded in culture, then transcripts bound to 3XFLAG-IMP1 protein were immunoprecipitated using anti-FLAG antibody. Shown are gene symbol, gene name, average transcript levels as a ratio of FLAG pulled-down fraction/input fraction, and p value. Data were collected from three replicates. We do not know how many of these mRNAs are actually regulated by IMP1 binding. (B) Primer sequences used in this study. DOI: http://dx.doi.org/10.7554/eLife.00924.023 [file elife00924s001.xlsx]

## Sheet: A
Supplementary File 1A. mRNAs that were significantly enriched upon immunoprecipitation of IMP1.
E13.5 Imp1β-geo/β-geo dorsal telencephalon cells were infected with pMIG-3XFLAG-Imp1 retrovius, then expanded in culture, then transcripts bound to 3XFLAG-IMP1 protein were immunoprecipitated using anti-FLAG antibody. Shown are gene symbol, gene name, average transcript levels as a ratio of FLAG pulled-down fraction/input fraction, and p value. Data were collected from three replicates. We do not…
Gene ID	Gene name	Fold change	P value
Styx	serine/threonine/tyrosine interaction protein	4.32	<0.0001
Car10	carbonic anhydrase 10	3.82	0.0117
Trhr	thyrotropin releasing hormone receptor	3.49	0.0213
Capn6	calpain6	3.44	0.0083
Syt1	synaptotagmin I	3.29	0.0259
Dcx	doublecortin	3.22	<0.0001
Cdr1	cerebellar degeneration related antigen 1	3.13	<0.0001
Tnfrsf23	tumor necrosis factor receptor superfamily, member 23	3.1	0.0075
Gm13157	predicted gene 13157	3	0.0017
Zfp934	zinc finger protein 934	2.94	0.0047
Cav1	caveolin 1, caveolae protein	2.94	0.0034
2410127L17Rik	RIKEN cDNA 2410127L17 gene	2.87	<0.0001
St6gal2	beta galactoside alpha 2,6 sialyltransferase 2	2.79	0.0247
Gm13363,	protein tyrosine phosphatase 4a1	2.79	<0.0001
Ptp4a1
Lrrn4	leucine rich repeat neuronal 4	2.78	0.0279
Gstm3	glutathione S-transferase, mu 3	2.74	<0.0001
1110002L01Rik	RIKEN cDNA 1110002L01 gene	2.73	0.0021
Zfp677	zinc finger protein 677	2.73	0.0202
Slfn9	schlafen 9	2.72	<0.0001
Srsf13b	serine/arginine-rich splicing factor 12	2.71	0.0213
Zfp781	zinc finger protein 781	2.7	<0.0001
Zfp808	zinc finger protein 808	2.69	0.0015
Hif3a	hypoxia inducible factor 3, alpha subunit	2.66	0.0066
Zfp781	zinc finger protein 781	2.63	<0.0001
Gstm1	glutathione S-transferase, mu 1	2.62	<0.0001
Ankrd29	ankyrin repeat domain 29	2.61	<0.0001
Man1a	mannosidase 1, alpha	2.58	0.0113
Gpx3	glutathione peroxidase 3	2.56	0.0123
Nudt15	nudix (nucleoside diphosphate linked moiety X)-type motif 15	2.54	0.0044
Rrm2b	ribonucleotide reductase M2 B (TP53 inducible)	2.53	<0.0001
Pabpc6	poly(A) binding protein, cytoplasmic 6	2.48	<0.0001
Cd24a	CD24a antigen	2.46	<0.0001
4833424O15Rik	RIKEN cDNA 4833424O15 gene	2.45	0.023
Ugt8a	UDP galactosyltransferase 8A	2.45	0.0089
Ppp4r2	protein phosphatase 4, regulatory subunit 2	2.44	<0.0001
Prokr1	prokineticin receptor 1	2.44	0.0147
Mr1	major histocompatibility complex, class I-related	2.43	0.0114
6820431F20Rik	RIKEN cDNA 6820431F20 gene	2.42	<0.0001
Golph3	golgi phosphoprotein 3	2.42	<0.0001
Cav2	caveolin 2	2.41	0.0086
Rac1	RAS-related C3 botulinum substrate 1	2.4	<0.0001
Tox	thymocyte selection-associated high mobility group box	2.4	0.0207
Kcnq3	potassium voltage-gated channel, subfamily Q, member 3	2.39	0.025
Unc5d	unc-5 homolog D (C. elegans)	2.38	0.0073
Slc25a23	solute carrier family 25 (mitochondrial carrier; phosphate carrier), member 23	2.37	<0.0001
St8sia4	ST8 alpha-N-acetyl-neuraminide alpha-2,8-sialyltransferase 4	2.36	0.0047
Slc2a13	solute carrier family 2 (facilitated glucose transporter), member 13	2.36	<0.0001
Hspa12a	heat shock protein 12A	2.36	0.0036
2610005L07Rik	RIKEN cDNA 2610005L07 gene	2.35	<0.0001
Etv1	ets variant gene 1	2.35	<0.0001
Gpr158	G protein-coupled receptor 158	2.35	0.0036
Frk	fyn-related kinase	2.34	0.0254
Omg	oligodendrocyte myelin glycoprotein	2.34	0.0059
Rimkla	ribosomal modification protein rimK-like family member A	2.33	0.0047
AI646023	expressed sequence AI646023	2.32	0.0092
Tnr	tenascin R	2.31	<0.0001
Ywhaz	tyrosine 3-monooxygenase/tryptophan 5-monooxygenase activation protein, zeta polypeptide	2.3	<0.0001
3110048L19Rik,Zfp942	zinc finger protein 942	2.29	0.0064
Opcml	opioid binding protein/cell adhesion molecule-like	2.28	<0.0001
Gm13251	predicted gene 13251	2.28	0.0127
Lrrtm2	leucine rich repeat transmembrane neuronal 2	2.28	<0.0001
Srgap1	SLIT-ROBO Rho GTPase activating protein 1	2.27	0.008
Ccnd2	cyclin D2	2.26	<0.0001
Wac	WW domain containing adaptor with coiled-coil	2.25	<0.0001
Mblac2	metallo-beta-lactamase domain containing 2	2.22	0.0099
1700029I01Rik,	RIKEN cDNA 1700029I01 gene	2.22	0.0017
Gm13139
Scn3b	sodium channel, voltage-gated, type III, beta	2.21	0.002
Dixdc1	DIX domain containing 1	2.21	0.0003
Ero1l	ERO1-like (S. cerevisiae)	2.2	<0.0001
Tnfrsf22	tumor necrosis factor receptor superfamily, member 22	2.2	0.0053
Paics	phosphoribosylaminoimidazole carboxylase, phosphoribosylaminoribosylaminoimidazole, succinocarboxamide synthetase	2.19	<0.0001
Tab3	TGF-beta activated kinase 1/MAP3K7 binding protein 3	2.19	<0.0001
Apoo,Apoo-ps	apolipoprotein O	2.18	<0.0001
Zfp493	zinc finger protein 493	2.17	0.0103
Syn3	synapsin III	2.17	0.0062
Sema5a	sema domain, seven thrombospondin repeats (type 1 and type 1-like), transmembrane domain (TM) and short cytoplasmic domain, (semaphorin) 5A	2.16	<0.0001
Golga7	golgi autoantigen, golgin subfamily a, 7	2.15	<0.0001
Stk32b	serine/threonine kinase 32B	2.14	0.0012
Gbp6	guanylate binding protein 6	2.14	<0.0001
B2m	beta-2 microglobulin	2.13	<0.0001
Hmga2	high mobility group AT-hook 2	2.11	0.0021
B3gat2	beta-1,3-glucuronyltransferase 2 (glucuronosyltransferase S)	2.09	0.0065
6720489N17Rik	RIKEN cDNA 6720489N17 gene	2.09	0.0133
Ebf3	early B-cell factor 3	2.09	0.0244
Gdap2	ganglioside-induced differentiation-associated-protein 2	2.08	0.002
Ccng1	cyclin G1	2.08	<0.0001
Sorbs2	sorbin and SH3 domain containing 2	2.08	0.005
Zfp458	zinc finger protein 458	2.07	0.0204
AI504432	expressed sequence AI504432	2.07	0.0014
Eif5a2	eukaryotic translation initiation factor 5A2	2.07	<0.0001
Egr1	early growth response 1	2.07	<0.0001
Agphd1	aminoglycoside phosphotransferase domain containing 1	2.06	0.0088
Sema3c	sema domain, immunoglobulin domain (Ig), short basic domain, secreted, (semaphorin) 3C	2.06	0.0196
Fam60a	family with sequence similarity 60, member A	2.05	<0.0001
Itga4	integrin alpha 4	2.05	0.0036
Dcun1d1	DCN1, defective in cullin neddylation 1, domain containing 1 (S. cerevisiae)	2.05	<0.0001
Aqp4	aquaporin 4	2.04	0.0099
Pde5a	phosphodiesterase 5A, cGMP-specific	2.04	0.001
Mobkl2b	MOB kinase activator 3B	2.03	0.0071
Zfp488	zinc finger protein 488	2.02	0.0036
Api5	apoptosis inhibitor 5	2.02	<0.0001
Inpp4b	inositol polyphosphate-4-phosphatase, type II	2.02	0.0037
Raver2	ribonucleoprotein, PTB-binding 2	2	<0.0001

## Sheet: B
Supplementary File 1B. Primer sequences used in this study.
Primers for genotyping
Imp1 common sense primer	5'-GGTGACCTGTTAATGCCTACTGAGT-3'
Imp1 wild-type antisense primer	5'-TAGAGGCTCAGAGAGATTGAGTAGC-3'
Imp1 mutant antisense primer	5'-ATAAACCCTCTTGCAGTTGCATC-3'
APC flox sense primer	5'-GTTCTGTATGGAAAGATAGGTGGTC-3'
APC flox sense primer	5'-CACTCAAAACGCTTTTGAGGGTTGATTC-3'
Ctnnb1flox sense primer	5'-AAGGTAGAGTGATGAAAGTTGTT-3'
Ctnnb1flox antisense primer	5'-CACCATGTCCTCTGTCTATTC-3'
Cre sense primer	5'-CCGTTTGCCGGTCGTGGG-3'
Cre antisense primer	5'-CGTATCTGGCAGCGATC-3'
Lin28a transgenic/ilet-7 transgenic primer 1 (Col1a1)	5'-GCACAGCATTGCGGACATGC-3'
Lin28a transgenic/ilet-7 transgenic primer 2 (Col1a1)	5'-CCCTCCATGTGTGACCAAGG-3'
Lin28a transgenic/ilet-7 transgenic primer 3 (Col1a1)	5'-GCAGAAGCGCGGCCGTCTGG-3'
Lin28a transgenic/ilet-7 transgenic primer 1 (M2rtTA)	5’-AAAGTCGCTCTGAGTTGTTAT-3'
Lin28a transgenic/ilet-7 transgenic primer 2 (M2rtTA)	5'-GCGAAGAGTTTGTCCTCAACC-3'
Lin28a transgenic/ilet-7 transgenic primer 3 (M2rtTA)	5'-GGAGCGGGAGAAATGGATATG-3'
Hmga2 common sense primer	5’-CCCACTGCTCTGTTCCTTGC -3’
Hmga2 wild-type antisense primer	5’-GTGTCCCTTGAAATGTTAGGCGGGG -3’
Hmga2 mutant antisense primer	5’-AGGAGCCAAGCTGCTATTGG-3’
let-7b sense primer (flox)	5’-CTCAGCCTGTGGTCCTAACC-3’
let-7b sense primer (Δ)	5’-TGGGAACCTTGTTCCTAAGC-3’
let-7b antisense primer	5’-GGACTCGGGGGATTCATTAT-3’
Primers for quantitative RT-PCR
Imp1 sense primer	5'-TGCCACCATCCGAAACATCAC-3'
Imp1 antisense primer	5'-TTCAGGGGAACTTCATCTGCC-3'
Imp2 sense primer	5'-CGGGTAGACATCCACAGAAAGG-3'
Imp2 antisense primer	5'-AACCTCCTCAGCCAGTTTGGTC-3'
Imp3 sense primer	5'-ATCCCGCCCCACTTACAATG-3'
Imp3 antisense primer	5'-CCGAATCCGTGTTCACTTGC-3'
Ccnd1 sense primer	5'-AGAGGCGGATGAGAACAAGCAG-3'
Ccnd1 antisense primer	5'-GGGTGGGTTGGAAATGAACTTC-3'
Ccnd2 sense primer	5'-CCAGCAAAAGGAGAAGCTGTCC-3'
Ccnd2 antisense primer	5'-GGCAAACTTGAAGTCGGTAGCG-3'
Ccnd3 sense primer	5'-TTGATTCTGCACCGCCTGTC-3'
Ccnd3 antisense primer	5'-TGGAGGATACATCGCAAAGGTG-3'
Ccne1 sense primer	5'-TCCTCGCTGCTTCTGCTTTG-3'
Ccne1 antisense primer	5'-CGAACGGAACCATCCATTTGAC-3'
Ccne2 sense primer	5'-TGCCGCCTTATGTCATTTTACC-3'
Ccne2 antisense primer	5'-ACACATTCCGAGATGTCATCCC-3'
Ctnnb1 sense primer	5'-CCTTCACGCAAGAGCAAGTAGC-3'
Ctnnb1 antisense primer	5'-GACATTAGTGGGATGAGCAGCG-3'
Hmga1 sense primer	5'-GAAGTGCCAACTCCGAAGAG-3'
Hmga1 antisense primer	5'-CTCCAGTTTCTTGGGTCTGC-3'
Hmga2 sense primer	5'-AGACCCAGAGGAAGACCCAAAG-3'
Hmga2 antisense primer	5'-TTCAGTCTCCTGAGCAGGCTTC-3'
Car10 sense primer	5'-ATGACTATCCCGCCCTGCTATG-3'
Car10 antisense primer	5'-ATGGCTGATTCTGGCTGAGGAG-3'
Syt1 sense primer	5'-TGGAGAAGAAAAGGAGGAGCCC-3'
Syt1 antisense primer	5'-TTCAGCAGCCTGGATGATTCC-3'
Dcx sense primer	5'-GGTAACGACCAAGACGCAAATG-3'
Dcx antisense primer	5'-TGCTTCCGCAGACTTCCAGG-3'
Lrrn4 sense primer	5'-TCTTTGGCAACCCTCTCATTTG-3'
Lrrn4 antisense primer	5'-CCTAAAGCAGGCTCACACATGG-3'
CD24a sense primer	5'-CCTACCCACGCAGATTTACTGC-3'
CD24a antisense primer	5'-GCGTTACTTGGATTTGGGGAAG-3'
Opcml sense primer	5'-CCTGGAGCAGTGATTGATGGTG-3'
Opcml antisense primer	5'-AAGAAGTGGGCAAAGAAGGTCC-3'
Lrrtm2 sense primer	5'-ACCTAAATGCCGCTGTGAGAAG-3'
Lrrtm2 antisense primer	5'-CGCTGTGATGTGATTGTGCCTC-3'
Unc5d sense primer	5'-TCAAGGTGGCTGTGTTTGGC-3'
Unc5d antisense primer	5'-CCGTTCGTCAGAAATCACTTCC-3'
Omg sense primer	5'-GGTGATGGAAACGAAAGCCC-3'
Omg antisense primer	5'-TGAGGTAAACCCAGGAGGTGTG-3'
Syn3 sense primer	5'-ATCCAGCCTGTTCAGCTCCTTC-3'
Syn3 antisense primer	5'-CCAACAAGATCCTGGGTCTCTG-3'
Sema5a sense primer	5'-ACCAGCCTTGTAACACCAATGC-3'
Sema5a antisense primer	5'-GGAAACGCTGCTCATAGTGACC-3'
Sema3c sense primer	5'-ACCCTTCCATCCAAAGGACATC-3'
Sema3c antisense primer	5'-AGCCTTCAGCTTGCCATAGTCC-3'
Primers for ChIP
Imp1 Site A sense	5'-ACTCAAAAGCCGAGTTGGAA-3'
Imp1 Site A antisense	5'-TCGGAAAGTCGGGAGTTAAA-3'
Imp1 Site B sense	5'-TAGCGGGAAAGACAGTGACC-3'
Imp1 Site B antisense	5'-TGCCGAGACAGACAAAGAGA-3'
Imp1 exon 6 sense	5'-AACGCAAGGTCCTGAGAATG-3'
Imp1 exon 6 antisense	5'-TTGTGATGTTTCGGATGGTG-3'
Axin2 sense	5'-TGCGCTTTGATAAGGTCCTG-3'
Axin2 antisense	5'-GACCCCACCTTTTACAGCAA-3'
Lgi4 sense	5'-TAGGGACCAGGAGACCACAG-3'
Lgi4 antisense	5'-CCAGCTAACGGATGGGAGTA-3'
